# Supplementary material for: Biochemical repercussions of light spectra on nitrogen metabolism in spinach (Spinacia oleracea) under a controlled environment
Source: Front Plant Sci. 2023 Dec 20;14:1283730. doi: 10.3389/fpls.2023.1283730 (PMC10765523; doi:10.3389/fpls.2023.1283730)
Supplement: Supplementary file 6 [file Table_1.xlsx]

## Sheet: Sheet1
Supplemental Table 1. Analysis of variance (ANOVA) showing P-values of each main and interaction effects for shoot and root biomass, chlorophyll and b, carotenoids, chlorophyll content and fluorescence parameters across light spectra and nitrogen levels in spinach plants. Significant effects (P < 0.05) are shown in bold.
Analysis	Light	Nitrogen	Light × Nitrogen
df	2	1	2
Shoot DW	0.44	< 0.00	0.46
Root DW	0.17	< 0.00	0.04
Chl a	< 0.00	< 0.00	0.01
Chl b	0.06	< 0.00	0.91
Car	0.18	< 0.00	< 0.00
Chlorophyll content	< 0.00	< 0.00	0.71
Ft	0.58	< 0.00	0.63
QY	0.78	0.02	0.77
ETR	< 0.00	0.02	0.04
gsw	< 0.00	< 0.00	0.07
PhiPS2	0.96	< 0.00	0.95
Chl a or b (Chlorophyll), Car (Carotenoid), fluorescence transient (FT), and quantum yield (Qy).
