# Supplementary material for: Biochemical repercussions of light spectra on nitrogen metabolism in spinach (Spinacia oleracea) under a controlled environment
Source: Front Plant Sci. 2023 Dec 20;14:1283730. doi: 10.3389/fpls.2023.1283730 (PMC10765523; doi:10.3389/fpls.2023.1283730)
Supplement: Supplementary file 7 [file Table_2.xlsx]

## Sheet: Sheet1
Supplemental Table 2: Percent changes in spinach biomass due to higher nitrogen (relative to LN) and NUE (g/g)-1 under varied lights (BGR, GR. BR) and nitrogen levels (HN, LN).
Light Spectra	% Change Shoot Biomass	% Change Root Biomass	NUE (g/g)-1 Shoot
			HN	LN
BGR	41.6	18.1	14.9	22.9
BR	67	126	12.4	19.4
GR	61.7	151.6	13.5	22.9
