# Supplementary material for: Biochemical repercussions of light spectra on nitrogen metabolism in spinach (Spinacia oleracea) under a controlled environment
Source: Front Plant Sci. 2023 Dec 20;14:1283730. doi: 10.3389/fpls.2023.1283730 (PMC10765523; doi:10.3389/fpls.2023.1283730)
Supplement: Supplementary file 8 [file Table_3.xlsx]

## Sheet: Sheet1
Supplemental Table 3. Analysis of variance (ANOVA) showing P-values of each main and interaction effects for N-related enzyme activities across light spectra and nitrogen levels in spinach plants. Significant effects (P< 0.05) are shown in bold.
	DF	Prob > P
Enzyme activities	3	<.0001
Light	2	0.0009
Nitrogen	1	0.0171
Light*Nitrogen	2	0.4015
Light*Enzyme activities	6	0.0009
Nitrogen*Enzyme Activities	3	0.0435
Light*Nitrogen*Enzyme activities	6	0.749
