# Supplementary material for: Biochemical repercussions of light spectra on nitrogen metabolism in spinach (Spinacia oleracea) under a controlled environment
Source: Front Plant Sci. 2023 Dec 20;14:1283730. doi: 10.3389/fpls.2023.1283730 (PMC10765523; doi:10.3389/fpls.2023.1283730)
Supplement: Supplementary file 9 [file Table_4.xlsx]

## Sheet: AA Final ANOVA to use
Supplemental Table 4. Analysis of variance (ANOVA) showing P-values of each main and interaction effects for free amino acids, light, nitrogen, and tissue types in spinach. The numbers in bold are significant at <0.10
	Light	Light*Nitrogen	Light*Nitrogen*Tissue	Light*Tissue	Nitrogen	Nitrogen*Tissue	Tissue
Alanine	0.0595541	0.172072	0.00144982	0.778152	0.0062951	0.116745	2.68392e-18
Arginine	0.12504	0.349527	0.410578	0.223296	5.28837e-05	0.0671272	4.65005e-05
Asparagine	0.108797	0.0656967	0.0224838	0.736013	0.000249735	0.543798	3.80945e-27
Aspartic Acid	0.885097	0.859288	0.989497	0.992152	0.0176014	0.0352934	2.04054e-26
Citrulline	0.590666	0.691987	0.551206	0.440893	0.938399	0.804362	1.02526e-06
Cystine	0.291197	0.161371	0.272511	0.586651	2.29809e-05	0.00018682	2.00866e-08
GABA	0.884854	0.558798	0.396477	0.912929	0.012309	0.480331	4.26637e-10
Glutamic Acid	0.40495	0.999733	0.67637	0.202129	0.480825	0.23523	3.71033e-17
Glutamine	0.88975	0.0709249	0.501141	0.0499245	0.000556731	7.09883e-05	2.70949e-27
Glycine	0.222895	0.242946	0.119837	0.417251	0.0158465	0.00117043	6.74506e-06
Histidine	0.00792871	0.852779	0.00974371	2.17678e-06	0.961013	1.33938e-09	3.16013e-24
Isoleucine	0.694524	0.738435	0.278388	0.211817	0.002903	0.000146361	0.00245428
Leucine	0.829634	0.785814	0.691723	0.687373	0.000260964	3.65922e-06	0.472432
Lysine	0.271179	0.11028	0.52074	0.233182	0.0191047	0.00146343	0.905602
Methionine	0.480297	0.0235497	0.173566	0.718844	0.146777	0.13803	1.49633e-07
Phenylalanine	0.0324926	0.117798	0.103774	0.267176	0.298485	3.71066e-07	3.44606e-13
Proline	0.940747	0.702054	0.54271	0.872224	0.0514133	0.226002	1.35611e-17
Serine	0.780783	0.321367	0.297209	0.170603	0.00017633	1.50435e-05	1.17771e-24
Threonine	0.649922	0.0372272	0.369868	0.244494	0.00409451	1.4343e-10	0.000372416
Tyrosine	0.875394	0.493673	0.292022	0.838237	0.19083	3.56068e-11	2.74757e-10
Valine	0.518025	0.10667	0.249344	0.488746	0.759852	1.61567e-06	1.27774e-22
